# Supplementary material for: Genome-Wide Study of Hsp90 Gene Family in Cabbage (Brassica oleracea var. capitata L.) and Their Imperative Roles in Response to Cold Stress
Source: Front Plant Sci. 2022 Jun 22;13:908511. doi: 10.3389/fpls.2022.908511 (PMC9258498; doi:10.3389/fpls.2022.908511)
Supplement: Supplementary file 1 [file Data_Sheet_1.xlsx]

## Sheet: S1
Supplimentry Data 4: Physical properties of Cabbage HSP90 gene with annoation and description
Transcript ID	Gene Name	Chromosome	Location start-End	Strand	CDS bp	Protein length A.A	Protein Molecular Weight kDa	pI	GRAVY	No. of Intron/Exons	Subcelluar Localization	Phytozome Description
Bol007703	BoHSP90-1	1	32023247..32026660	reverse	1776	591	67.984	5.34	-0.644	14:15:00	Nuclear	(1 of 7) PTHR11528:SF41 - HEAT SHOCK PROTEIN 89.1
Bol008170	BoHSP90-2	2	38382664..38387075	reverse	2505	834	94.324	5.24	-0.573	19:20:00	Nuclear	(1 of 4) K09487 - heat shock protein 90kDa beta (HSP90B, TRA1)
Bol009568	BoHSP90-3	3	10837927..10841607	reverse	2469	822	94.139	4.94	-0.718	14:15:00	ER	(1 of 4) K09487 - heat shock protein 90kDa beta (HSP90B, TRA1)
Bol010195	BoHSP90-4	1	15163710..15167272	reverse	2406	801	91.582	5.12	-0.716	14:15:00	ER	(1 of 3) PTHR11528:SF45 - ENDOPLASMIN HOMOLOG
Bol018178	BoHSP90-5	1	10112304..10114505	reverse	2094	697	79.782	4.96	-0.582	01:02:00	Cytoplasmic	(1 of 5) K04079 - molecular chaperone HtpG (htpG, HSP90A)
Bol020035	BoHSP90-6	2	36913039..36916822	forward	1233	410	46.931	5.28	-0.663	09:10:00	Cytoplasmic, Nuclear	(1 of 1) KOG0019 - Molecular chaperone (HSP90 family)
Bol027876	BoHSP90-7	2	6217351..6219683	forward	2100	699	80.074	4.95	-0.591	01:02:00	Cytoplasmic	(1 of 5) K04079 - molecular chaperone HtpG (htpG, HSP90A)
Bol027879	BoHSP90-8	3	6247979..6250466	forward	2100	699	80.207	4.95	-0.593	01:02:00	Cytoplasmic	(1 of 5) K04079 - molecular chaperone HtpG (htpG, HSP90A)
Bol030237	BoHSP90-9	3	19127015..19129540	forward	2118	705	81.048	4.96	-0.627	03:04:00	Cytoplasmic	(1 of 1) PTHR11528:SF53 - HEAT SHOCK PROTEIN 90-1
Bol032573	BoHSP90-10	3	10825946..1082980	forward	2283	760	86.426	5.06	-0.602	17:18:00	Cytoplasmic	(1 of 4) K09487 - heat shock protein 90kDa beta (HSP90B, TRA1)
Bol042155	BoHSP90-11	4	43414262..43421638	reverse	5460	1819	201.608	4.88	-0.644	12:13:00	Nuclear	(1 of 1) PF00183//PF02518//PF08711 - Hsp90 protein (HSP90) // Histidine kinase-, DNA gyrase B-, and HSP90-like ATPase (HATPase_c) // TFIIS helical bundle-like domain (Med26)
Bol042725	BoHSP90-12	4	31201928..31203915	forward	1335	444	50.98	4.9	-0.591	08:09:00	Cytoplasmic	(1 of 7) PTHR11528:SF41 - HEAT SHOCK PROTEIN 89.1

## Sheet: S3
Supplimentry Data 3: Cis acting promoter region analysis of Cabbage HSP90 genes
Gene number		1	2		3		4	5	6	7	8	9	10		11	12	13	14	15	16	17	18	19	20	21	22	23	24	25	26	27	28	29	30	31	32	33	34	35	36	37	38	39	40	41	42	1	2	3
		4cl-CMA2b	3-AF1 binding site	LTR	AT1-motif	AAAC-motif	ATCC-motif	ATC-motif	ATCT-motif	ACE	AE-box	Box4	Box	I-box	box	Box	CATT-motif	CATG-motif	CG-motif	chs-CMA1a	chs-CMA2a	chs-CMA2b	chs-Unit 1 m1	GAG-motif	GA-motif	MNF1	Gap-box	GATA-motif	GATT-motif	G-Box	G-box	GC-motif	GT1-motif	GTGGC-motif	H-box	I-box	LAMP-element	L-box	MRE	rbcS-CMA7a	Sp1	TCCC-motif	TCT-motif	TGG-motif	as-2-box	Pc-CMA2c	ABRE	ERE	TGACG-motif
		light responsive element	light responsive element	cis-acting element involved in low-temperature responsiveness	part of a light responsive module	light responsive element	part of a conserved DNA module involved in light responsiveness	part of a conserved DNA module involved in light responsiveness	part of a light responsive element	cis-acting element involved in light responsiveness	cis-acting element involved in light responsiveness	part of a conserved DNA module involved in light responsiveness	light responsive element	part of a light responsive element	box	part of a light responsive element	part of a light responsive element	part of a light responsive element	part of a light responsive element	part of a light responsive element	part of a light responsive element	part of a light responsive element	part of a light responsive element	part of a light responsive element	part of a light responsive element	light responsive element	part of a light responsive element	part of a light responsive element	part of a light responsive element	cis-acting regulatory element involved in light responsiveness	cis-acting regulatory element involved in light responsiveness	part of a light responsive element	light responsive element	part of a light responsive element	part of a light responsive element	part of a light responsive element	part of a light responsive element	part of a light responsive element	MYB binding site involved in light responsiveness	part of a light responsive element	light responsive element	part of a light responsive element	part of a light responsive element	part of a light responsive element	light-responsive promoters and implicated in shoot-specific expression	part of a light responsive element	cis-acting element involved in the abscisic acid responsiveness	ethylene-responsive element	cis-acting regulatory element involved in the MeJA-responsiveness
Catergory		Light responsive elements																																													Hormone responsive elements
	Bol007703								1		2																						1														2		1
	Bol008170			10						1	1	1																1					2			3							1				1
	Bol009568											1		2																12			1	1									2				11		3
	Bol010195									1													1					1		18			1																5
	Bol018178			2	1				1		2	2								1										3			1														2
	Bol020035			1					1			1																		2			1										2				3		2
	Bol027876										1	2																1					1										1
	Bol027879			3							1	4																		4																	4		1
	Bol030237			1	1	1																												1					1				1						1
	Bol032573			1						1	1																			4			5						1								3		2
	Bol042155																													2	3		1						1								6
	Bol042725								1					1						1								1		1	1								1			1					2		3
[truncated: 108 more columns]
